# Supplementary material for: Quantitative Trait Locus Analysis of Seed Germination and Early Seedling Growth in Rice
Source: Front Plant Sci. 2019 Dec 13;10:1582. doi: 10.3389/fpls.2019.01582 (PMC6923285; doi:10.3389/fpls.2019.01582)
Supplement: Supplementary file 3 [file Table_1.xlsx]

## Sheet: Sheet1
Supplementary Table S1 Primers used for qRT-PCR.
Gene ID	Forward Sequence	Reverse Sequence	Product Size (bp)
LOC_Os01g36950	CCTTCTTGACATCTTTGCAGAC	ACGGATACACGTCGAATCTTTA	126
LOC_Os01g36970	CACCAAGATACTCTTCGTGGAC	GTACTTCTCCGTCTCCATCTTG	205
LOC_Os01g37020	TGATTCCTCCAACCATCTCAAA	TTGAGAGTTTCGAGGACATTCA	151
LOC_Os01g37040	AGGATAAAGGGTTAAGTTGCGA	ATTTTGTTTTCCTGAGCATCCC	151
LOC_Os02g45310	ACTGGAAGAAGTACTGGAAAGG	CTTGATCTTCTTCCAGCAGAGG	107
LOC_Os02g45390	GCACAGAATTGCAAGGAATTTG	AAAATGAACAGAGGGGCAAAAG	107
LOC_Os02g45690	GTTCCTAACTCACTGTTCTCCA	GTTTGGGTTGGACCTTAACTTC	156
LOC_Os02g45760	ATTGCCGTGATCAAATCGATTG	AAGGTAAACTGAGGTGGGTATG	98
LOC_Os02g45890	TTCAAGTCCTCAAGTGTGTCAT	CAACACAAGATGCAGAGAAAGA	85
LOC_Os02g45940	CTCAAGATCTTCCTCGAGAACG	AAACAAGAGCTAAAACACCAGC	227
LOC_Os02g46030	TCATCAACAACATCGAGGAGAA	AGGCCATCTCCATTCTGAAAAA	138
LOC_Os03g34040	TAAGACAGGCCTTTGTTCTTCT	GACCACTTTAAGGTGTAGCTCT	89
LOC_Os07g22400	CTTCTTTCCCTCTTTGTATGCG	GGAAAAGACCAAACTGCATTCT	93
LOC_Os07g22580	CCAAGGTCCTTCAACAAAATGT	TGCATTCCATTCTAACCTCCTT	164
LOC_Os07g22710	TTGACGGAGATGGCTATATCAC	AGTTTGTACATTGCGTGAACTC	173
LOC_Os07g22930	GAATGGAATCCAGCAACAGATC	ATTAAAGGAATGCTCGAGTCCA	134
LOC_Os07g23120	GGTTCGAGCAGTACAAGAACT	ATTAGAAAACAGTAGGCACCGC	192
LOC_Os07g23430	GGGAAGAAACAGGAGCTACTAC	TAGGAGAATGACTTGATCACGG	152
LOC_Os08g32500	TTGTTTGCTGCTCTCTGAAATC	AAGAAATGCAGGAACCAAGAAC	93
LOC_Os08g32520	ACTACGATTAGTACAGGAGGGT	CTTGACCTAACCGAGAACTCTT	91
Acting	CCCTCCTGAAAGGAAGTACAGTGT	GTCCGAAGAATTAGAAGCATTTCC	146
