# Supplementary material for: Quantitative Trait Locus Analysis of Seed Germination and Early Seedling Growth in Rice
Source: Front Plant Sci. 2019 Dec 13;10:1582. doi: 10.3389/fpls.2019.01582 (PMC6923285; doi:10.3389/fpls.2019.01582)
Supplement: Supplementary file 4 [file Table_2.xlsx]

## Sheet: Sheet1
Supplementary Table S2 The QTL × environment interaction effects of QTLs across two cropping seasons.
Loci	QTL	Chr.a	Marker interval	Physical interval (bp)	LODb	LOD(A)b	LOD(AbyE)b	PVEc	PVE(A)c	PVE(AbyE)c	Addd	AbyE_WSd	AbyE_DSd
J-loci1	qSH-1	1	Block855-Block858	18,967,988-19,038,122	3.0604	1.8567	1.2037	3.0823	1.8379	1.2444	-0.0778	-0.0641	0.0641
J-loci2	qVI-1	1	Block951-Block952	20,621,649-20,655,694	7.7866	7.7295	0.0571	6.2674	6.2259	0.0415	-17.8582	1.458	-1.458
J-loci3	qGI-2	2	Block3535-Block3540	22,484,476-22,686,622	2.8591	2.8558	0.0033	2.3182	2.2947	0.0235	1.6012	-0.1619	0.1619
J-loci4	qRL-2-2	2	Block3556-Block3557	23,130,435-23,234,045	2.8189	2.7596	0.0593	2.3069	2.2468	0.0601	0.6913	-0.113	0.113
J-loci5	qSFW-2	2	Block3978-Block3979	27,528,422-27,649,977	5.752	2.9897	2.7623	6.5739	3.4539	3.12	0.5461	0.5191	-0.5191
	qRV-2	2	Block3978-Block3979	27,528,422-27,649,977	6.4694	6.4464	0.023	5.1154	5.1021	0.0134	1.1436	-0.0585	0.0585
	qRFW-2	2	Block3978-Block3979	27,528,422-27,649,977	5.752	2.9897	2.7623	6.5739	3.4539	3.12	0.5461	0.5191	-0.5191
	qSSD-2	2	Block3971-Block4003	27,337,313-28,098,469	11.4829	11.4505	0.0325	10.9553	10.9397	0.0156	0.0295	-0.0011	0.0011
	qRL-2-1	2	Block3971-Block4003	27,337,313-28,098,469	3.348	3.3416	0.0064	2.5375	2.5237	0.0138	0.7357	-0.0544	0.0544
	qRSA-2	2	Block3971-Block4003	27,337,313-28,098,469	6.0898	6.0882	0.0016	5.1456	5.1453	0.0003	0.1084	-0.0008	0.0008
J-loci6	qVI-3	3	Block4654-Block5188	3,617,504-17,235,853	2.7963	1.3019	1.4944	2.2533	1.0205	1.2327	7.3919	8.1241	-8.1241
J-loci7	qSH-3	3	Block5273-Block5280	19,437,008-19,449,809	6.0689	6.0529	0.016	6.1507	6.1327	0.018	0.1423	0.0077	-0.0077
J-loci8	qSFW-3-2	3	Block6010-Block6018	31,273,065-31,340,749	3.0613	3.0292	0.0321	3.417	3.4064	0.0106	0.5453	0.0305	-0.0305
	qRFW-3	3	Block6010-Block6018	31,273,065-31,340,749	3.0613	3.0292	0.0321	3.417	3.4064	0.0106	0.5453	0.0305	-0.0305
J-loci9	qGR-3	3	Block6096-Block6098	33,884,114-33,884,150	3.8103	3.793	0.0173	4.705	4.5661	0.1388	-0.5681	-0.0991	0.0991
J-loci10	qRD-4	4	Block6990-Block7002	11,554,467-12,117,492	4.8073	4.5939	0.2133	3.9845	3.8943	0.0902	-0.0059	0.0009	-0.0009
J-loci11	qRL-4-1	4	Block7009-Block7015	12,294,020-12,542,201	3.6104	1.8541	1.7562	2.9444	1.4327	1.5117	0.5515	-0.5665	0.5665
J-loci12	qRL-4-2	4	Block7073-Block7134	13,207,405-13,517,455	4.1678	2.0753	2.0925	3.1971	1.6061	1.5909	0.5836	0.5808	-0.5808
J-loci13	qSFW-4	4	Block7710-Block7719	21,154,596-21,493,348	3.0793	3.0049	0.0743	3.4455	3.4049	0.0406	0.5438	0.0593	-0.0593
	qRFW-4	4	Block7710-Block7719	21,154,596-21,493,348	3.0793	3.0049	0.0743	3.4455	3.4049	0.0406	0.5438	0.0593	-0.0593
J-loci14	qVI-4	4	Block7978-Block8007	27,350,813-28,061,142	3.1042	3.0564	0.0479	2.3923	2.3514	0.0409	-10.9749	-1.4472	1.4472
	qGR-4-1	4	Block7980-Block8015	27,396,341-28,476,977	3.5664	1.817	1.7494	5.529	2.2398	3.2892	-0.3921	-0.4752	0.4752
	qGP-4-1	4	Block7980-Block8015	27,396,341-28,476,977	3.4346	1.772	1.6626	7.2591	3.0353	4.2238	-0.4512	0.5323	-0.5323
J-loci15	qGR-4-2	4	Block8053-Block8084	29,926,217-30,392,121	3.2512	1.6929	1.5583	3.1487	2.0859	1.0628	-0.3773	0.2693	-0.2693
	qGP-4-2	4	Block8053-Block8084	29,926,217-30,392,121	3.7654	2.0292	1.7361	5.2666	3.4836	1.783	-0.482	-0.3448	0.3448
J-loci16	qRD-5	5	Block9215-Block9302	16,322,701-16,896,525	3.0733	3.0583	0.015	2.5552	2.5545	0.0007	-0.0048	-0.0001	0.0001
J-loci17	qRL-6	6	Block10156-Block10159	796,395-846,337	4.4993	4.4606	0.0387	3.4481	3.427	0.0211	-0.8619	-0.0676	0.0676
J-loci18	qRV-6	6	Block10521-Block10546	7,537,640-8,819,531	2.9243	2.913	0.0112	2.2285	2.2177	0.0108	-0.7621	-0.0532	0.0532
J-loci19	qGI-7	7	Block12037-Block12088	11,776,612-13,217,331	11.6815	11.6629	0.0186	9.819	9.8073	0.0117	3.2914	-0.1136	0.1136
	qVI-7	7	Block12037-Block12088	11,776,612-13,217,331	14.6788	14.6782	0.0006	12.1815	12.1802	0.0014	24.8578	0.2629	-0.2629
J-loci20	qSH-7	7	Block12131-Block12277	14,769,869-17,528,501	4.3399	4.2144	0.1255	4.3202	4.1666	0.1536	0.1161	-0.0223	0.0223
J-loci21	qSSD-7	7	Block12291-Block12319	17,695,370-18,455,685	2.568	2.4378	0.1302	2.234	2.1397	0.0943	0.013	-0.0027	0.0027
	qRL-7	7	Block12291-Block12319	17,695,370-18,455,685	3.1304	3.1266	0.0038	2.3742	2.3645	0.0098	0.7071	-0.0454	0.0454
J-loci22	qRSA-8	8	Block14052-Block14057	20,082,017-20,132,544	4.2501	4.2492	0.0009	3.4396	3.4391	0.0004	-0.0886	-0.001	0.001
	qRV-8	8	Block14052-Block14057	20,082,017-20,132,544	4.8937	4.868	0.0256	3.7869	3.7615	0.0254	-0.981	0.0806	-0.0806
	qSH-8	8	Block14023-Block14054	19,613,127-20,116,285	3.1191	3.1139	0.0052	3.0285	3.0245	0.0041	-0.0998	-0.0037	0.0037
J-loci23	qGI-9-1	9	Block14594-Block14626	1,081,787-1,914,120	2.7927	1.5477	1.2449	2.45	1.2476	1.2024	1.1746	-1.1531	1.1531
J-loci24	qGI-9-2	9	Block15150-Block15163	9,238,348-9,603,614	3.1595	1.4788	1.6807	2.4109	1.191	1.2199	1.1503	1.1642	-1.1642
J-loci25	qVI-9-1	9	Block15318-Block15321	11,394,951-11,459,454	3.2037	1.5856	1.6182	2.5908	1.2447	1.3461	7.9697	8.2878	-8.2878
J-loci26	qVI-9-2	9	Block15394-Block15400	11,812,305-11,857,467	2.8186	1.3774	1.4412	2.2261	1.0803	1.1458	7.417	-7.6388	7.6388
J-loci27	qRL-9	9	Block15759-Block15762	17,901,269-18,025,376	4.9225	4.7295	0.1931	3.7779	3.6464	0.1316	-0.8781	-0.1668	0.1668
J-loci28	qRD-9	9	Block15929-Block15931	20,396,914-20,444,283	5.0983	4.6825	0.4157	4.2089	3.9874	0.2216	0.006	-0.0014	0.0014
J-loci29	qGR-9	9	Block16044-Block16052	21,667,299-21,840,640	2.8306	2.0262	0.8044	2.8716	2.4908	0.3808	0.4121	-0.1611	0.1611
J-loci30	qGP-9	9	Block16059-Block16061	22,015,280-22,077,000	2.591	1.2465	1.3445	3.5686	2.1346	1.434	0.3776	0.3095	-0.3095
J-loci31	qRD-10-1	10	Block16572-Block16575	4,236,664-4,242,289	2.6461	2.6201	0.026	2.1865	2.1861	0.0004	-0.0045	0.0001	-0.0001
J-loci32	qRD-10-2	10	Block16603-Block16617	4,479,624-4,549,204	2.9119	2.9106	0.0013	2.4561	2.4449	0.0112	0.0047	0.0003	-0.0003
aChr., chromosome.
bLOD, logarithm of odds. LOD(A): LOD score for additive effects; LOD(AbyE): LOD score for additive by environment effects.
CPVE (%), phenotypic variation explained (%). PVE(A): Phenotypic variation explained by additive effect at the current scanning position. PVE(AbyE): Phenotypic variation explained by additive by environment effect at the current scanning position.
dADD, additive effect. AbyE_WS and AbyE_DS: Effects of interaction between additive and each environment.
