# Supplementary material for: Quantitative Trait Locus Analysis of Seed Germination and Early Seedling Growth in Rice
Source: Front Plant Sci. 2019 Dec 13;10:1582. doi: 10.3389/fpls.2019.01582 (PMC6923285; doi:10.3389/fpls.2019.01582)
Supplement: Supplementary file 5 [file Table_3.xlsx]

## Sheet: Sheet1
Supplementary Table S3 The phenotypic information of the ten RILs that pyramided the excellent alleles and the eleven RILs that pyramided the non-excellent alleles of the five stable genetic loci.
Pyramiding Type	RILs ID	WS												DS
		GR (%)	GP	GI	VI	SSD (mm)	SH (cm)	SFW (mg)	RL (cm)	RSA (cm2)	RV (mm3)	RD (mm)	RFW (mg)	GR (%)	GP	GI	VI	SSD (mm)	SH (cm)	SFW (mg)	RL (cm)	RSA (cm2)	RV (mm3)	RD (mm)	RFW (mg)
Pyramided the excellent alleles	G251	91.7989	90.7044	76.8657	436.664	0.78305	5.83661	18.9812	23.8258	2.58676	22.4375	0.34805	19.35	97.5429	95.7746	69.7927	396.483	0.756	5.3694	16.9625	17.4565	1.99694	18.125	0.3641	17.0625
	G254	91.8257	89.7991	58.1774	338.544	0.75635	5.90674	20.9187	35.3773	3.3958	25.9375	0.30555	26.95	88.3146	86.0536	56.624	329.505	0.7152	5.64405	19.475	31.9102	3.0752	23.625	0.3068	24.675
	G260	94.5617	94.1742	72.8136	428.533	0.92765	5.90343	20.75	28.2934	3.13591	27.6875	0.35335	23.9938	96.9489	96.2575	60.8222	357.959	1.0204	5.84917	21.775	25.3151	2.99139	28.125	0.3761	24.5375
	G323	97.1237	96.7315	88.6737	512.235	0.84895	5.74846	18.325	21.4165	2.19079	17.875	0.32715	18.5625	95.1371	92.9582	57.6073	332.776	0.8093	5.83296	18.3125	20.1013	2.12706	17.875	0.3368	18.5625
	G329	95.0264	94.515	87.619	529.887	0.7523	5.8914	17.9938	23.4852	2.3654	19	0.32125	20.2937	91.1003	89.0531	83.7676	506.595	0.835	6.36008	19.0625	29.7363	2.77807	20.625	0.2974	20.2875
	G332	96.6013	95.697	73.6735	380.766	0.9703	5.07236	19.3687	16.9741	1.90964	17.125	0.3602	17.7188	94.9311	94.2351	59.4727	307.372	0.8621	5.36015	19.325	21.9171	2.37955	20.5	0.3456	21.55
	G342	95.5381	94.1087	75.3839	458.675	0.8734	6.05705	20.1	22.8816	2.48667	21.5625	0.34655	21.425	97.6586	96.6024	89.4796	544.44	0.8607	6.13945	19.6875	25.5645	2.60807	21.125	0.3247	21.85
	G371	95.2373	94.3289	92.236	538.612	0.9311	5.87214	20.8438	30.0609	3.3135	29.0625	0.35085	22.5125	98.4953	98.4953	93.7573	547.495	0.9004	5.7742	19.1375	23.2472	2.78321	26.5	0.3811	22.35
	G401	100	100	92.7388	505.664	0.815	5.48583	19.5125	30.0608	3.15959	26.4375	0.33485	24.3312	97.3667	96.1853	88.16	480.698	0.771	5.38604	19.1	26.8771	2.99885	26.625	0.3552	24.5625
	G460	96.8544	96.5514	84.2635	421.343	0.73315	5.07974	18.3938	29.1975	3.31174	29.9375	0.36155	26.5312	89.9641	87.398	66.9261	334.651	0.7146	4.84145	17.1625	23.1212	2.79546	26.875	0.3849	23.975
Pyramided the non-excellent alleles	G209	93.1965	91.6497	63.5692	341.993	0.70015	5.52226	14.2688	29.5748	3.23071	28.125	0.3496	20.5063	95.606	94.4471	57.6178	309.975	0.6608	5.09502	13.9	23.53	2.5753	22.375	0.3484	19.075
	G231	97.3862	96.0901	65.2378	328.248	0.7316	5.19265	14.2125	25.3349	2.88311	26.125	0.36245	20.15	92.8563	91.593	79.092	397.956	0.7836	4.70937	14.225	23.2258	2.39695	19.625	0.3285	15.3875
	G242	98.6303	97.4708	57.1104	251.652	0.55155	4.56542	9.96875	17.3843	2.04862	19.1875	0.37495	14.4188	93.939	91.3797	46.8705	206.531	0.5471	4.0884	9.5625	15.3914	1.69069	14.75	0.3497	14.0875
	G264	85.2412	83.1822	53.4673	201.494	0.78715	3.93956	12.4	12.9426	1.55751	15	0.3856	16.275	95.1026	94.3659	65.2278	245.814	0.7517	3.42651	9.4	11.8029	1.4235	13.625	0.3839	14.2125
	G283	94.6338	93.293	56.326	303.575	0.8624	5.44763	16.1	26.0472	2.72301	22.6875	0.3327	19.4	96.0331	94.2212	62.1949	335.207	0.8595	5.2736	15.9875	23.4839	2.58065	22.625	0.3498	18.925
	G307	98.6412	97.8285	71.1813	338.459	0.65775	4.76959	14.075	17.8767	1.91905	16.4375	0.3424	16.8	97.6054	95.705	49.9104	237.318	0.7033	4.72546	14.625	22.0287	2.16541	17	0.3129	17.975
	G432	96.3306	95.9191	78.594	378.154	0.87225	4.73744	15.5375	26.7752	2.6216	20.5	0.3123	21.2375	98.8813	97.1217	64.115	308.489	0.9324	4.9596	16.7625	26.7596	2.87869	24.625	0.3424	24.85
	G433	98.2844	98.2844	63.729	273.783	0.74995	4.15845	13.325	18.9003	2.08432	18.3125	0.34835	16.6313	97.7292	96.561	63.9606	274.778	0.8446	4.57125	14.5125	23.7402	2.61894	23	0.3511	21.1375
	G435	98.749	98.1078	64.0348	252.801	0.8098	3.92222	12.0875	24.7869	2.38844	18.3125	0.30675	19.9812	96.5003	93.7285	65.2287	257.514	0.7738	3.99915	12.575	23.5878	2.36401	18.875	0.319	20.6
	G447	90.7982	86.3036	54.5352	273.243	0.66795	4.94908	14.1375	24.1919	2.24303	16.5625	0.2941	17.0938	95.9915	95.3158	60.1477	301.364	0.758	5.13306	17.525	26.2493	2.53012	19.375	0.3068	21.3375
	G457	98.2108	97.9398	79.4117	339.281	0.6937	4.28213	12.775	17.2248	1.99667	18.4375	0.3689	16.6625	96.9625	96.7709	63.9832	273.363	0.7916	4.25303	13.5875	18.4035	2.16679	20.25	0.3748	16.775
Significance		no	no	yes (**)	yes (**)	yes (*)	yes (**)	yes (**)	no	yes (*)	no	no	yes (**)	no	no	yes (*)	yes (**)	no	yes (**)	yes (**)	no	no	yes (*)	no	yes (*)
RIL Population Average Value		95.4875	94.3561	71.4126	355.131	0.802833	4.96307	15.901	22.3419	2.42019	21.0519	0.347125	19.4364	95.6392	94.0689	66.9333	332.896	0.796095	4.92689	15.7478	21.852	2.36207	20.4894	0.346048	19.2948
The green background indicates that the phenotypic value is greater than the average value of the RIL population, while the yellow background is the opposite.
Significance:* and ** indicates significance at the levels of 0.05 and 0.01, respectively.
