# Supplementary material for: Quantitative Trait Locus Analysis of Seed Germination and Early Seedling Growth in Rice
Source: Front Plant Sci. 2019 Dec 13;10:1582. doi: 10.3389/fpls.2019.01582 (PMC6923285; doi:10.3389/fpls.2019.01582)
Supplement: Supplementary file 6 [file Table_4.xlsx]

## Sheet: Sheet1
Supplementary Table S4 The candidate genes for the five stable loci.
Stable loci	Gene ID	Expression profile (Howell et al., 2008)							Description
		0 h	1h	3h	12h	24h	27h	30h
loci2	LOC_Os01g36940	331.259	317.983	267.476	148.494	141.845	155.485	162.91	OsFBX13 - F-box domain containing protein, expressed
	LOC_Os01g36950	2846.99	4356.2	6554.83	4502.07	4303.4	4176.99	4311.73	N-rich protein, putative, expressed
	LOC_Os01g36960								retrotransposon protein, putative, Ty1-copia subclass, expressed
	LOC_Os01g36970								expressed protein
	LOC_Os01g36984								expressed protein
	LOC_Os01g37000								carboxyl-terminal peptidase, putative, expressed
	LOC_Os01g37020								carboxyl-terminal peptidase, putative, expressed
	LOC_Os01g37030								conserved hypothetical protein
	LOC_Os01g37040	8.87211	8.69334	8.88954	20.6673	17.8935	24.7744	25.2585	retrotransposon protein, putative, Ty1-copia subclass, expressed
	LOC_Os01g37050	5.47132	5.46444	5.30019	5.46493	5.44815	6.49928	6.22615	ribonuclease III domain protein, putative, expressed
	LOC_Os01g37060								retrotransposon protein, putative, Ty3-gypsy subclass, expressed
	LOC_Os01g37070								retrotransposon protein, putative, unclassified, expressed
	LOC_Os01g37080								retrotransposon protein, putative, unclassified, expressed
loci4	LOC_Os02g45054	181.746	206.594	445.749	258.277	216.645	202.786	190.161	ZOS2-15 - C2H2 zinc finger protein, expressed
	LOC_Os02g45070	202.888	173.792	188.898	202.161	233.23	278.713	285.033	PINHEAD, putative, expressed
	LOC_Os02g45080	4.859	4.82478	4.75773	4.84284	4.91979	5.10404	5.05383	MYB family transcription factor, putative, expressed
	LOC_Os02g45090	884.255	926.856	543.438	267.178	217.1	295.337	280.658	expressed protein
	LOC_Os02g45100	5.94089	5.99615	5.72394	5.85341	5.95651	7.71485	7.11405	mitochondrial import inner membrane translocase subunit Tim17, putative, expressed
	LOC_Os02g45110	2473.26	1955.68	1444.43	629.986	459.885	594.904	597.616	MT-A70 domain containing protein, expressed
	LOC_Os02g45120	832.995	730.622	350.481	124.046	132.021	160.202	160.311	expressed protein
	LOC_Os02g45130	440.581	412.643	489.77	427.931	316.092	343.691	408.582	protein kinase, putative, expressed
	LOC_Os02g45140	5.37789	4.96783	4.96783	4.96891	4.96807	4.90385	4.8954	expressed protein
	LOC_Os02g45150								expressed protein
	LOC_Os02g45160								aluminum-activated malate transporter, putative, expressed
	LOC_Os02g45170	5.83851	13.8349	110.435	67.9906	65.4732	79.8099	105.665	helix-loop-helix DNA-binding protein, putative, expressed
	LOC_Os02g45180	2349.22	2301.42	2136.5	1881.54	1796.89	2001.95	1910.18	ORM1, putative, expressed
	LOC_Os02g45200	11.2716	19.2247	36.6688	31.3011	34.8026	42.7636	48.1766	dof zinc finger domain containing protein, putative, expressed
	LOC_Os02g45210								retrotransposon protein, putative, unclassified, expressed
	LOC_Os02g45220								retrotransposon protein, putative, unclassified
	LOC_Os02g45225								expressed protein
	LOC_Os02g45230								expressed protein
	LOC_Os02g45240	2750.57	2536.08	2113.33	592.758	557.408	685.588	718.731	zinc finger family protein, putative, expressed
	LOC_Os02g45250	373.576	320.597	449.683	582.377	492.617	858.76	901.664	homeobox and START domains containing protein, putative, expressed
	LOC_Os02g45270	42.6306	48.0005	43.2237	6.57668	6.74462	6.02562	5.78682	expressed protein
	LOC_Os02g45280								cytochrome P450, putative, expressed
	LOC_Os02g45290								transposon protein, putative, unclassified, expressed
	LOC_Os02g45300								hypothetical protein
	LOC_Os02g45310	54.6365	46.5364	77.9345	616.686	1299.27	1481.67	1539.61	dehydration response related protein, putative, expressed
	LOC_Os02g45320	145.675	257.454	265.784	133.528	71.7686	81.6981	85.1831	OsFBX58 - F-box domain containing protein, expressed
	LOC_Os02g45330								expressed protein
	LOC_Os02g45344	759.234	715.535	1099.32	1955.76	1875.91	2123.45	2290.21	O-acyltransferase, putative, expressed
	LOC_Os02g45360								expressed protein
	LOC_Os02g45370								retrotransposon protein, putative, Ty3-gypsy subclass, expressed
	LOC_Os02g45380								MATE domain containing protein, expressed
	LOC_Os02g45390	472.658	561.164	700.12	32.2679	47.8416	15.9412	17.7533	RING-H2 finger protein, putative, expressed
	LOC_Os02g45400								transposon protein, putative, Pong sub-class
	LOC_Os02g45410								expressed protein
	LOC_Os02g45420	5.32871	7.49542	9.41127	5.12947	5.08959	4.90954	4.89593	AP2 domain containing protein, expressed
	LOC_Os02g45440								expressed protein
	LOC_Os02g45450	5.00998	100.483	83.4132	5.83231	5.54597	5.18256	5.07619	dehydration-responsive element-binding protein, putative, expressed
	LOC_Os02g45460	4.53199	4.86113	6.07618	4.42403	4.40231	4.44989	4.35332	expressed protein
	LOC_Os02g45470								hypothetical protein
	LOC_Os02g45480	17.5053	17.0454	20.8842	17.0884	16.5975	7.70621	7.59697	nucleic acid binding protein, putative, expressed
	LOC_Os02g45490	8.43449	7.73388	9.7461	9.05641	7.55536	8.44232	8.23946	expressed protein
	LOC_Os02g45500	5.96539	6.87282	6.34918	5.90748	5.24772	4.93917	4.92871	expressed protein
	LOC_Os02g45510								transposon protein, putative, unclassified, expressed
	LOC_Os02g45520	5.83888	5.26246	6.04605	4.44875	4.70525	4.26467	4.14105	uncharacterized membrane protein, putative, expressed
	LOC_Os02g45530								HOTHEAD precursor, putative, expressed
	LOC_Os02g45540	1025.51	1108.63	1937.97	3917.81	3138.5	3624.74	3568.79	synthase, putative, expressed
	LOC_Os02g45550								transposon protein, putative, unclassified, expressed
	LOC_Os02g45560								expressed protein
	LOC_Os02g45570	151.012	155.861	140.572	198.029	145.358	249.376	268.749	growth regulating factor protein, putative, expressed
	LOC_Os02g45580								glucosyltransferase, putative, expressed
	LOC_Os02g45590	10.8416	10.3001	11.1406	10.2963	9.52889	9.7079	9.39878	PPR repeat domain containing protein, putative, expressed
	LOC_Os02g45600	148.035	162.946	236.694	188.723	189.026	182.897	193.59	rhoGAP domain containing protein, expressed
	LOC_Os02g45610								expressed protein
	LOC_Os02g45620	5.67422	5.66825	5.58176	5.65526	5.76938	6.17032	5.77924	DUF623 domain containing protein, expressed
	LOC_Os02g45630								expressed protein
	LOC_Os02g45640								expressed protein
	LOC_Os02g45650	146.064	112.928	86.128	408.527	544.959	697.962	698.817	peptidase, putative, expressed
	LOC_Os02g45660	74.2129	79.1868	71.9187	150.86	174.19	149.455	157.011	2-C-methyl-D-erythritol 2,4-cyclodiphosphate synthase, chloroplast precursor, putative, expressed
	LOC_Os02g45670	219.968	219.955	171.65	163.473	137.631	105.208	97.9207	myb-like DNA-binding domain containing protein, expressed
	LOC_Os02g45680								retrotransposon protein, putative, unclassified, expressed
	LOC_Os02g45690	1840.12	1604.66	666.274	37.1512	25.0172	21.2796	22.0252	uncharacterized mscS family protein, putative, expressed
	LOC_Os02g45700								fringe-related protein, putative, expressed
	LOC_Os02g45710	48.6855	875.142	691.497	758.684	664.672	554.132	433.551	zinc finger, C3HC4 type domain containing protein, expressed
	LOC_Os02g45720								transposon protein, putative, CACTA, En/Spm sub-class, expressed
	LOC_Os02g45730								transposon protein, putative, CACTA, En/Spm sub-class, expressed
	LOC_Os02g45740								expressed protein
	LOC_Os02g45750	227.077	261.771	132.469	114.524	71.5947	79.934	68.4279	protein kinase domain containing protein, expressed
	LOC_Os02g45760	23.7372	170.773	573.003	207.802	155.377	129.919	135.793	chitin-inducible gibberellin-responsive protein 2, putative, expressed
	LOC_Os02g45770								OsMADS6 - MADS-box family gene with MIKCc type-box, expressed
	LOC_Os02g45780	42.8552	178.446	256.184	113.99	439.103	369.965	289.02	zinc finger, C3HC4 type domain containing protein, expressed
	LOC_Os02g45790								retrotransposon protein, putative, Ty3-gypsy subclass, expressed
	LOC_Os02g45800								retrotransposon protein, putative, unclassified, expressed
	LOC_Os02g45810	271.651	264.788	277.309	136.188	136.527	123.085	140.901	WD domain, G-beta repeat domain containing protein, expressed
	LOC_Os02g45820	1080.66	976.11	986.365	2708.83	2751.74	3372.79	3237.98	mitochondrial import inner membrane translocase subunit Tim, putative, expressed
	LOC_Os02g45830	22.1542	19.9896	19.6409	20.108	19.6929	4.98875	4.97276	expressed protein
	LOC_Os02g45840								retrotransposon protein, putative, unclassified, expressed
	LOC_Os02g45850	5.3198	5.3291	7.0686	11.0452	8.89221	10.432	10.2691	B3 DNA binding domain containing protein, expressed
	LOC_Os02g45860	4.70604	4.71494	4.61651	4.68539	4.66243	5.55553	5.34895	expressed protein
	LOC_Os02g45870	127.599	128.776	249.234	486.264	243.55	295.536	297.161	tobamovirus multiplication protein, putative, expressed
	LOC_Os02g45880	5.44639	5.42062	5.34396	22.4915	10.7343	9.8983	10.9046	expressed protein
	LOC_Os02g45890	6.30864	6.18301	6.53652	65.3599	75.6724	112.775	83.3153	sulfotransferase domain containing protein, expressed
	LOC_Os02g45900								tRNA-splicing endonuclease positive effector-related, putative, expressed
	LOC_Os02g45910								tRNA-splicing endonuclease positive effector-related, putative, expressed
	LOC_Os02g45920	435.535	588.761	1048.29	492.493	513.233	651.935	654.248	expressed protein
	LOC_Os02g45930	1283.43	1205.5	500.121	88.4369	146.036	241.949	183.466	expressed protein
	LOC_Os02g45940	864.63	947.334	888.576	2621.66	4690.95	5447.37	5651.58	Core histone H2A/H2B/H3/H4 domain containing protein, putative, expressed
	LOC_Os02g45950	78.6965	69.7388	43.2717	81.8804	73.7946	92.5447	90.7333	expressed protein
	LOC_Os02g45960								transposon protein, putative, unclassified, expressed
	LOC_Os02g45974	18.7877	16.5987	16.845	11.1853	9.99277	10.1573	9.88288	expressed protein
	LOC_Os02g45980								ZR1 protein, putative, expressed
	LOC_Os02g45990								retrotransposon protein, putative, unclassified, expressed
	LOC_Os02g46000								retrotransposon protein, putative, unclassified
	LOC_Os02g46010								retrotransposon protein, putative, unclassified
	LOC_Os02g46020								transposon protein, putative, unclassified, expressed
	LOC_Os02g46030	1274.69	1334.22	782.583	41.9935	8.48744	5.43293	5.27918	MYB family transcription factor, putative, expressed
	LOC_Os02g46040								retrotransposon protein, putative, unclassified, expressed
	LOC_Os02g46050								retrotransposon protein, putative, unclassified, expressed
	LOC_Os02g46060								retrotransposon protein, putative, Ty1-copia subclass
	LOC_Os02g46070								transposon protein, putative, unclassified, expressed
	LOC_Os02g46080	197.842	279.919	201.732	49.1763	67.0284	49.3541	52.8163	protein phosphatase 2C, putative, expressed
	LOC_Os02g46090	427.775	596.458	985.386	704.465	553.711	598.196	569.737	CAMK_CAMK_like.15 - CAMK includes calcium/calmodulin depedent protein kinases, expressed
	LOC_Os02g46100								RING-H2 finger protein, putative, expressed
	LOC_Os02g46110								expressed protein
	LOC_Os02g46120								regulatory protein, putative, expressed
	LOC_Os02g46130	2324.94	2040.95	2019.26	3345.27	3183.23	3620.43	3520.23	tRNA synthetases class II domain containing protein, expressed
	LOC_Os02g46140								OsFBX59 - F-box domain containing protein, expressed
loci5	LOC_Os03g34040	76.2838	59.5928	43.3598	225.858	370.297	298.623	303.594	ribosomal protein, putative, expressed
	LOC_Os03g34070								retrotransposon protein, putative, unclassified, expressed
	LOC_Os03g34090								retrotransposon protein, putative, unclassified, expressed
	LOC_Os03g34096								retrotransposon protein, putative, unclassified
	LOC_Os03g34102								retrotransposon, putative, centromere-specific
	LOC_Os03g34120								hypothetical protein
	LOC_Os03g34129								retrotransposon protein, putative, Ty1-copia subclass
	LOC_Os03g34140								retrotransposon protein, putative, Ty1-copia subclass
	LOC_Os03g34150	4.97146	4.97153	4.97652	5.11775	4.9373	4.89541	4.89541	retrotransposon protein, putative, unclassified, expressed
	LOC_Os03g34160								retrotransposon protein, putative, unclassified
	LOC_Os03g34170								retrotransposon protein, putative, unclassified, expressed
loci12	LOC_Os07g20370								retrotransposon, putative, centromere-specific, expressed
	LOC_Os07g20380								retrotransposon, putative, centromere-specific
	LOC_Os07g20390								retrotransposon, putative, centromere-specific
	LOC_Os07g20400								retrotransposon, putative, centromere-specific, expressed
	LOC_Os07g20410	62.1768	75.1621	157.96	173.188	171.776	217.647	214.249	expressed protein
	LOC_Os07g20420	51.6907	45.4959	36.0167	38.8974	29.294	39.9462	39.8085	tetratricopeptide-like helical, putative, expressed
	LOC_Os07g20430								transposon protein, putative, unclassified, expressed
	LOC_Os07g20440								retrotransposon protein, putative, unclassified, expressed
	LOC_Os07g20450								retrotransposon protein, putative, unclassified, expressed
	LOC_Os07g20460								retrotransposon protein, putative, Ty3-gypsy subclass, expressed
	LOC_Os07g20470								retrotransposon protein, putative, Ty3-gypsy subclass
	LOC_Os07g20480								retrotransposon protein, putative, Ty3-gypsy subclass
	LOC_Os07g20490								retrotransposon protein, putative, unclassified, expressed
	LOC_Os07g20500								retrotransposon protein, putative, unclassified, expressed
	LOC_Os07g20510	13.1317	12.8784	16.2877	32.1386	26.6249	54.3776	61.0107	auxin efflux carrier, putative, expressed
	LOC_Os07g20520								retrotransposon protein, putative, unclassified, expressed
	LOC_Os07g20530								hypothetical protein
	LOC_Os07g20544	312.257	305.734	175.336	681.835	614.526	647.544	631.813	aspartokinase, chloroplast precursor, putative, expressed
	LOC_Os07g20560								retrotransposon protein, putative, unclassified, expressed
	LOC_Os07g20570								hypothetical protein
	LOC_Os07g20580	1282.3	1120.79	925.091	1555.34	1076.3	1314.21	1204.08	DEAD-box ATP-dependent RNA helicase, putative, expressed
	LOC_Os07g20590								retrotransposon, putative, centromere-specific
	LOC_Os07g20600								retrotransposon, putative, centromere-specific
	LOC_Os07g20610								TKL_IRAK_DUF26.2 - DUF26 kinases have homology to DUF26 containing loci, expressed
	LOC_Os07g20620								retrotransposon protein, putative, Ty1-copia subclass, expressed
	LOC_Os07g20630								retrotransposon protein, putative, unclassified, expressed
	LOC_Os07g20640								hypothetical protein
	LOC_Os07g20650								retrotransposon protein, putative, unclassified
	LOC_Os07g20660								retrotransposon protein, putative, Ty3-gypsy subclass, expressed
	LOC_Os07g20670								retrotransposon protein, putative, Ty3-gypsy subclass, expressed
	LOC_Os07g20680								retrotransposon protein, putative, Ty3-gypsy subclass, expressed
	LOC_Os07g20690								retrotransposon protein, putative, unclassified, expressed
	LOC_Os07g20700								retrotransposon protein, putative, unclassified
	LOC_Os07g20710								retrotransposon protein, putative, unclassified, expressed
	LOC_Os07g20720								retrotransposon protein, putative, Ty3-gypsy subclass, expressed
	LOC_Os07g20730								retrotransposon protein, putative, unclassified, expressed
	LOC_Os07g20740								retrotransposon protein, putative, unclassified
	LOC_Os07g20750								retrotransposon, putative, centromere-specific
	LOC_Os07g20770								retrotransposon protein, putative, unclassified
	LOC_Os07g20780								retrotransposon protein, putative, unclassified
	LOC_Os07g20790								retrotransposon protein, putative, unclassified, expressed
	LOC_Os07g20800								retrotransposon protein, putative, unclassified
	LOC_Os07g20810								retrotransposon protein, putative, Ty3-gypsy subclass, expressed
	LOC_Os07g20820								retrotransposon, putative, centromere-specific
	LOC_Os07g20830								retrotransposon, putative, centromere-specific, expressed
	LOC_Os07g20840								retrotransposon, putative, centromere-specific, expressed
	LOC_Os07g20850								retrotransposon protein, putative, Ty3-gypsy subclass, expressed
	LOC_Os07g20860								retrotransposon protein, putative, Ty3-gypsy subclass, expressed
	LOC_Os07g20870								retrotransposon protein, putative, Ty3-gypsy subclass
	LOC_Os07g20880								retrotransposon protein, putative, unclassified, expressed
	LOC_Os07g20890								retrotransposon protein, putative, unclassified
	LOC_Os07g20900								retrotransposon protein, putative, unclassified, expressed
	LOC_Os07g20910								retrotransposon protein, putative, unclassified, expressed
	LOC_Os07g20920								expressed protein
	LOC_Os07g20930								retrotransposon protein, putative, unclassified
	LOC_Os07g20940								retrotransposon protein, putative, unclassified, expressed
	LOC_Os07g20950								retrotransposon protein, putative, Ty3-gypsy subclass
	LOC_Os07g21950								retrotransposon protein, putative, unclassified, expressed
	LOC_Os07g21960								expressed protein
	LOC_Os07g21970								retrotransposon protein, putative, unclassified, expressed
	LOC_Os07g21980								retrotransposon protein, putative, unclassified, expressed
	LOC_Os07g21990								retrotransposon protein, putative, unclassified, expressed
	LOC_Os07g22000								retrotransposon protein, putative, unclassified, expressed
	LOC_Os07g22024	209.915	142.185	157.363	367.932	328.47	279.745	289.614	zinc finger family protein, putative, expressed
	LOC_Os07g22050								retrotransposon, putative, centromere-specific
	LOC_Os07g22060								retrotransposon protein, putative, Ty3-gypsy subclass, expressed
	LOC_Os07g22070								retrotransposon protein, putative, Ty3-gypsy subclass, expressed
	LOC_Os07g22080								retrotransposon protein, putative, Ty3-gypsy subclass
	LOC_Os07g22090								retrotransposon protein, putative, Ty3-gypsy subclass, expressed
	LOC_Os07g22100								retrotransposon protein, putative, Ty3-gypsy subclass
	LOC_Os07g22110								retrotransposon, putative, centromere-specific, expressed
	LOC_Os07g22120								expressed protein
	LOC_Os07g22129	4.94971	4.94937	4.94905	4.94877	4.94877	4.8954	4.8954	retrotransposon protein, putative, unclassified, expressed
	LOC_Os07g22140								retrotransposon, putative, centromere-specific, expressed
	LOC_Os07g22150								hypothetical protein
	LOC_Os07g22160								retrotransposon protein, putative, unclassified, expressed
	LOC_Os07g22170								retrotransposon protein, putative, Ty3-gypsy subclass, expressed
	LOC_Os07g22180								retrotransposon protein, putative, Ty3-gypsy subclass
	LOC_Os07g22190								retrotransposon protein, putative, unclassified
	LOC_Os07g22200								retrotransposon protein, putative, Ty3-gypsy subclass, expressed
	LOC_Os07g22210								retrotransposon protein, putative, Ty3-gypsy subclass, expressed
	LOC_Os07g22220	1203.48	901.606	655.88	637.753	532.685	687.589	672.312	F-box-like/WD repeat-containing protein TBL1XR1-A, putative, expressed
	LOC_Os07g22224								expressed protein
	LOC_Os07g22230								expressed protein
	LOC_Os07g22240	5.03634	5.03635	5.03978	5.02911	5.03828	4.8954	4.8954	expressed protein
	LOC_Os07g22250								retrotransposon protein, putative, Ty3-gypsy subclass, expressed
	LOC_Os07g22260								retrotransposon, putative, centromere-specific
	LOC_Os07g22270								transposon protein, putative, Ac/Ds sub-class, expressed
	LOC_Os07g22280								retrotransposon protein, putative, unclassified, expressed
	LOC_Os07g22290								retrotransposon protein, putative, unclassified, expressed
	LOC_Os07g22300								expressed protein
	LOC_Os07g22310								retrotransposon protein, putative, unclassified, expressed
	LOC_Os07g22320								retrotransposon protein, putative, Ty3-gypsy subclass, expressed
	LOC_Os07g22330								retrotransposon protein, putative, unclassified, expressed
	LOC_Os07g22340								hypothetical protein
	LOC_Os07g22350	212.31	266.338	250.247	425.268	381.181	530.114	516.073	glucose-6-phosphate 1-dehydrogenase, chloroplast precursor, putative, expressed
	LOC_Os07g22360								expressed protein
	LOC_Os07g22370								retrotransposon protein, putative, unclassified, expressed
	LOC_Os07g22380								retrotransposon protein, putative, Ty3-gypsy subclass, expressed
	LOC_Os07g22390	209.044	207.695	186.93	414.309	217.511	177.499	158.423	ankyrin repeat domain containing protein, expressed
	LOC_Os07g22400	8.44292	8.14074	7.81775	272.377	251.224	346.941	354.265	POLA3 - Putative DNA polymerase alpha complex subunit, expressed
	LOC_Os07g22410								retrotransposon protein, putative, Ty3-gypsy subclass, expressed
	LOC_Os07g22420								retrotransposon protein, putative, Ty3-gypsy subclass, expressed
	LOC_Os07g22430								retrotransposon protein, putative, unclassified, expressed
	LOC_Os07g22440								retrotransposon, putative, centromere-specific, expressed
	LOC_Os07g22450								NAC domain containing protein, putative, expressed
	LOC_Os07g22460								expressed protein
	LOC_Os07g22470								hypothetical protein
	LOC_Os07g22480								retrotransposon, putative, centromere-specific, expressed
	LOC_Os07g22494	15.6622	18.7742	41.1051	140.466	121.028	93.2962	85.4976	expressed protein
	LOC_Os07g22496								NADPH-dependent oxidoreductase, putative
	LOC_Os07g22498								photosystem I iron-sulfur center, putative, expressed
	LOC_Os07g22504								NADPH-dependent oxidoreductase, putative, expressed
	LOC_Os07g22510								expressed protein
	LOC_Os07g22520								retrotransposon protein, putative, Ty3-gypsy subclass, expressed
	LOC_Os07g22534	149.715	171.746	158.672	403.489	373.098	425.961	393.72	WD domain, G-beta repeat domain containing protein, expressed
	LOC_Os07g22550								retrotransposon protein, putative, Ty3-gypsy subclass, expressed
	LOC_Os07g22560								retrotransposon protein, putative, Ty3-gypsy subclass, expressed
	LOC_Os07g22570								retrotransposon protein, putative, unclassified, expressed
	LOC_Os07g22580	5.06271	5.05891	4.99597	11.4083	194.355	135.964	139.757	rhoGAP domain containing protein, expressed
	LOC_Os07g22590	5.39945	5.17503	4.95541	4.9548	4.9695	4.89839	4.93177	hAT dimerisation domain containing protein, expressed
	LOC_Os07g22600	1974.78	1891.6	1491.14	2167.42	2103.15	2363.63	2362.17	spermidine synthase, putative, expressed
	LOC_Os07g22610								transposon protein, putative, unclassified, expressed
	LOC_Os07g22620								retrotransposon protein, putative, unclassified, expressed
	LOC_Os07g22640	584.533	543.997	922.859	1770.48	2230.76	2629.05	2616.67	lipid binding protein, putative, expressed
	LOC_Os07g22650								expressed protein
	LOC_Os07g22660	9.6297	6.70548	5.7833	5.46663	5.18472	4.94592	4.94062	expressed protein
	LOC_Os07g22670	46.9025	43.6338	57.2823	59.0927	48.0944	38.5559	47.195	mTERF domain containing protein, expressed
	LOC_Os07g22680								SKP1-like protein 1B, putative, expressed
	LOC_Os07g22690								expressed protein
	LOC_Os07g22700	30.743	31.9259	36.7211	53.6742	47.0393	76.4217	71.8144	tim44-like domain containing protein, expressed
	LOC_Os07g22710	59.7373	48.5808	36.6383	372.712	392.764	531.102	543.03	CAMK_CAMK_like.32 - CAMK includes calcium/calmodulin depedent protein kinases, expressed
	LOC_Os07g22720	222.353	255.444	185.575	807.925	1118.17	1354.62	1374.96	2-oxo acid dehydrogenases acyltransferase domain containing protein, expressed
	LOC_Os07g22730	6.50453	93.9227	66.836	13.9891	13.9559	17.1433	17.6609	AP2 domain containing protein, expressed
	LOC_Os07g22740								retrotransposon, putative, centromere-specific, expressed
	LOC_Os07g22750								retrotransposon, putative, centromere-specific, expressed
	LOC_Os07g22760								conserved hypothetical protein
	LOC_Os07g22770								AP2 domain containing protein, expressed
	LOC_Os07g22800								retrotransposon protein, putative, Ty1-copia subclass, expressed
	LOC_Os07g22810								retrotransposon protein, putative, Ty1-copia subclass, expressed
	LOC_Os07g22820								retrotransposon, putative, centromere-specific
	LOC_Os07g22830								retrotransposon protein, putative, unclassified, expressed
	LOC_Os07g22840	3441.61	2965.72	2272.73	880.542	697.81	839.032	798.522	anaphase-promoting complex subunit 11, putative, expressed
	LOC_Os07g22850								chalcone and stilbene synthases, putative, expressed
	LOC_Os07g22860								transposon protein, putative, CACTA, En/Spm sub-class, expressed
	LOC_Os07g22870								expressed protein
	LOC_Os07g22880								transposon protein, putative, CACTA, En/Spm sub-class, expressed
	LOC_Os07g22890								expressed protein
	LOC_Os07g22900								expressed protein
	LOC_Os07g22910								expressed protein
	LOC_Os07g22920								retrotransposon protein, putative, Ty3-gypsy subclass
	LOC_Os07g22930	315.45	226.166	133.392	84.8096	45.1414	34.0172	22.6916	starch synthase, putative, expressed
	LOC_Os07g22940								expressed protein
	LOC_Os07g22950	691.2	609.39	460.952	553.623	515.583	667.439	672.887	adenylate kinase isoenzyme 6, putative, expressed
	LOC_Os07g22960								retrotransposon protein, putative, unclassified, expressed
	LOC_Os07g22970								retrotransposon protein, putative, unclassified, expressed
	LOC_Os07g22980	5.37582	5.03631	5.25792	4.95212	4.93288	4.02966	3.9594	retrotransposon protein, putative, unclassified, expressed
	LOC_Os07g22990								hypothetical protein
	LOC_Os07g23010								hypothetical protein
	LOC_Os07g23020								retrotransposon protein, putative, Ty3-gypsy subclass
	LOC_Os07g23030	4.74479	4.71051	4.97673	4.66891	4.63606	4.66255	4.58131	retrotransposon protein, putative, Ty3-gypsy subclass, expressed
	LOC_Os07g23040								retrotransposon protein, putative, unclassified, expressed
	LOC_Os07g23050								retrotransposon protein, putative, unclassified, expressed
	LOC_Os07g23060								retrotransposon protein, putative, Ty3-gypsy subclass
	LOC_Os07g23070								retrotransposon protein, putative, Ty3-gypsy subclass, expressed
	LOC_Os07g23080								retrotransposon protein, putative, unclassified
	LOC_Os07g23090	5.00025	5.16145	5.0581	4.98024	4.97522	4.89879	4.90097	retrotransposon protein, putative, unclassified, expressed
	LOC_Os07g23100								expressed protein
	LOC_Os07g23110	71.7782	73.9638	38.5192	119.615	98.296	146.358	148.907	poly synthetase 1, putative, expressed
	LOC_Os07g23120	4.78826	4.79267	4.71988	5.43636	104.787	33.4529	72.0873	expressed protein
	LOC_Os07g23130								expressed protein
	LOC_Os07g23140								hypothetical protein
	LOC_Os07g23150	4.33881	4.32424	4.2724	8.83555	5.67456	4.30591	4.69799	transferase family protein, putative, expressed
	LOC_Os07g23169	96.0082	89.5089	49.3928	89.4583	69.8899	60.66	67.7037	methyltransferase, putative, expressed
	LOC_Os07g23190								lysine ketoglutarate reductase trans-splicing related 1, putative, expressed
	LOC_Os07g23200	122.886	102.36	190.426	487.285	389.066	396.372	425.342	F-actin-capping protein subunit alpha, putative, expressed
	LOC_Os07g23210	10.9531	12.4149	15.9695	12.7619	10.8952	6.96454	6.70322	transposon protein, putative, unclassified, expressed
	LOC_Os07g23220								retrotransposon protein, putative, unclassified, expressed
	LOC_Os07g23230								retrotransposon protein, putative, unclassified, expressed
	LOC_Os07g23244	361.255	326.933	253.812	229.116	240.443	273.926	262.112	ribosomal protein L23 family protein, putative, expressed
	LOC_Os07g23260	5.33957	5.11761	5.18044	5.3316	5.10891	4.94896	5.02771	expressed protein
	LOC_Os07g23270								transposon protein, putative, CACTA, En/Spm sub-class, expressed
	LOC_Os07g23280								transposon protein, putative, unclassified, expressed
	LOC_Os07g23290								transposon protein, putative, CACTA, En/Spm sub-class, expressed
	LOC_Os07g23300								retrotransposon protein, putative, unclassified, expressed
	LOC_Os07g23310								retrotransposon protein, putative, unclassified, expressed
	LOC_Os07g23320								retrotransposon protein, putative, unclassified
	LOC_Os07g23340	5.68601	5.73705	5.58329	19.0284	32.5569	31.9823	39.7121	male sterility protein, putative, expressed
	LOC_Os07g23354								transposon protein, putative, CACTA, En/Spm sub-class, expressed
	LOC_Os07g23370								retrotransposon protein, putative, unclassified, expressed
	LOC_Os07g23380								acyl CoA reductase, putative, expressed
	LOC_Os07g23390								expressed protein
	LOC_Os07g23400								retrotransposon protein, putative, Ty1-copia subclass, expressed
	LOC_Os07g23410	4.90048	4.899	4.83412	25.4907	83.858	49.1771	65.5165	fatty acid desaturase, putative, expressed
	LOC_Os07g23430	6.62543	6.22138	6.2006	53.377	147.954	94.184	86.2229	fatty acid desaturase, putative, expressed
	LOC_Os07g23440								transposon protein, putative, CACTA, En/Spm sub-class, expressed
	LOC_Os07g23450								ZOS7-04 - C2H2 zinc finger protein, expressed
	LOC_Os07g23460								retrotransposon protein, putative, Ty1-copia subclass, expressed
	LOC_Os07g23470	5.04825	5.03482	5.0502	5.0193	5.00131	4.92973	4.92946	thaumatin, putative, expressed
	LOC_Os07g23480								retrotransposon protein, putative, unclassified, expressed
	LOC_Os07g23485								expressed protein
	LOC_Os07g23494								expressed protein
	LOC_Os07g23510								expressed protein
	LOC_Os07g23520	37.7722	34.5783	24.7743	101.948	117.878	181.942	176.431	expressed protein
	LOC_Os07g23530								hypothetical protein
	LOC_Os07g23540	4.94879	5.1957	4.94878	4.99327	4.96912	4.89717	4.89336	retrotransposon protein, putative, unclassified, expressed
loci14	LOC_Os08g32390	4.95838	4.94877	4.98044	4.95041	4.94913	4.90587	4.8954	expressed protein
	LOC_Os08g32400								expressed protein
	LOC_Os08g32410								expressed protein
	LOC_Os08g32420								expressed protein
	LOC_Os08g32430								expressed protein
	LOC_Os08g32440	6.84001	7.72565	8.46372	6.04022	5.9109	5.44367	5.5218	transposon protein, putative, unclassified, expressed
	LOC_Os08g32450								hypothetical protein
	LOC_Os08g32460								expressed protein
	LOC_Os08g32470								expressed protein
	LOC_Os08g32480								transposon protein, putative, unclassified, expressed
	LOC_Os08g32490								expressed protein
	LOC_Os08g32500	5.96039	5.70726	7.52701	25.7655	72.2434	62.1935	85.9395	nucleobase-ascorbate transporter, putative, expressed
	LOC_Os08g32510								expressed protein
	LOC_Os08g32520	36.885	35.3712	29.3644	149.989	90.4294	70.3656	66.1779	expressed protein
	LOC_Os08g32530								expressed protein
