# Supplementary material for: Quantitative Trait Locus Analysis of Seed Germination and Early Seedling Growth in Rice
Source: Front Plant Sci. 2019 Dec 13;10:1582. doi: 10.3389/fpls.2019.01582 (PMC6923285; doi:10.3389/fpls.2019.01582)
Supplement: Supplementary file 7 [file Table_5.xlsx]

## Sheet: Sheet1
Supplementary Table S5 Di-genic epistatic QTLs in RIL population identified by interval mapping.
Trait	Environment	Chr. 1a	LeftMarker1	RightMarker1	Chr. 2a	LeftMarker2	RightMarker2	LODb	PVE (%)c	Add1d	Add2d	AddbyAddd
GI	WS	2	Block3971	Block4003	5	Block9196	Block9215	7.0546	10.459	0.2769	-0.8056	-3.3438
GP	WS	9	Block14575	Block15103	9	Block15150	Block15418	5.6808	0.3782	3.0735	-3.2823	4.0422
GR	WS	3	Block5726	Block5728	3	Block5523	Block5524	6.4601	1.1061	3.1979	-3.4083	2.9564
GR	WS	9	Block14575	Block15103	9	Block15150	Block15418	6.9701	0.8803	3.1943	-3.4027	3.7575
GR	WS	12	Block20061	Block20064	12	Block20086	Block20112	5.9733	1.123	-3.0501	2.8074	2.9999
GP	DS	6	Block10577	Block10580	6	Block10675	Block10670	8.8406	0.9308	-4.6111	4.5748	4.7222
GP	DS	12	Block20086	Block20112	12	Block20124	Block20130	8.4937	1.1377	4.6635	-4.8754	4.2547
GR	DS	3	Block5509	Block5523	3	Block5440	Block5741	8.8347	1.3934	3.9182	-4.3454	3.8557
GR	DS	4	Block7710	Block7715	4	Block7726	Block7769	10.65	2.0374	1.5465	-1.4339	5.7238
GR	DS	5	Block9801	Block9812	5	Block9980	Block10050	8.0681	1.3024	-4.0087	4.3482	3.1947
GR	DS	6	Block10577	Block10580	6	Block10675	Block10670	9.9453	1.1507	-4.3428	4.2186	3.9764
GR	DS	7	Block12291	Block12332	7	Block12320	Block12321	11.8299	1.5751	3.5348	-3.2007	3.4102
GR	DS	10	Block16591	Block16597	10	Block16591	Block16597	13.2102	2.1429	2.2907	-2.4674	2.5698
GR	DS	11	Block19498	Block19591	11	Block19601	Block19740	6.975	1.2983	-3.788	3.694	3.2243
GR	DS	12	Block20086	Block20112	12	Block20124	Block20130	9.9587	1.2962	4.2366	-4.4224	3.9286
RV	WS	2	Block2029	Block2031	2	Block2146	Block2147	6.6689	1.8988	0.0058	-0.0058	-0.0061
RV	WS	3	Block5525	Block5527	3	Block5519	Block5744	7.7568	2.3377	0.0056	-0.0054	-0.0054
RV	WS	5	Block9196	Block9215	5	Block9217	Block9256	7.7004	2.0876	0.005	-0.0055	-0.0063
RV	WS	6	Block10539	Block10540	6	Block10554	Block10561	5.5291	2.5757	-0.0044	0.0038	-0.004
RV	WS	7	Block12302	Block12308	7	Block12291	Block12332	5.3827	2.3895	0.0044	-0.0042	-0.0066
RV	WS	8	Block14132	Block14134	8	Block14098	Block14138	5.16	2.5079	0.0032	-0.0038	-0.0067
RV	WS	9	Block14570	Block15109	9	Block15150	Block15418	5.531	2.2191	-0.0045	0.005	-0.0053
RV	WS	10	Block16607	Block16658	10	Block16615	Block16678	6.2428	2.0479	0.0061	-0.0058	-0.0055
RV	WS	12	Block20077	Block20084	12	Block20124	Block20130	6.8888	2.1362	-0.0054	0.0052	-0.006
RV	DS	1	Block985	Block1082	1	Block1193	Block1241	6.484	1.6344	-0.0055	0.0051	-0.0059
RV	DS	4	Block6996	Block7012	4	Block7032	Block7037	6.6277	2.2681	0.0038	-0.0036	-0.0061
RV	DS	5	Block9055	Block9090	5	Block9129	Block9151	7.9757	1.8328	-0.0037	0.0035	-0.0071
RV	DS	6	Block10539	Block10540	6	Block10554	Block10561	5.9927	2.7043	-0.0041	0.0037	-0.0038
RV	DS	12	Block20077	Block20084	12	Block20124	Block20130	5.2835	1.9748	-0.0051	0.0052	-0.0049
aChr., Chromosome1: Chromosome ID at the first scanning position; Chromosome2: Chromosome ID at the second scanning position.
bLOD, LOD score caused by epistasis effects.
cPVE (%), phenotypic variation explained by epistatic QTL effects (%).
dADD, Add1: Estimated additive effect of the first QTL; Add2: Estimated additive effect of the second QTL; AddbyAdd: Estimated additive by additive effect of QTL at the two scanning positions.
